# Supplementary material for: Phase‐Change Solvents for Thermally Switchable Ion Conduction in Organogels
Source: Adv Mater. 2025 Dec 30;38(10):e19014. doi: 10.1002/adma.202519014 (PMC12910548; doi:10.1002/adma.202519014)
Supplement: Supplementary file 2 — Supporting File 2: adma71966‐sup‐0002‐MovieS1‐S3.zip [file ADMA-38-e19014-s001.zip]

Archive with 3 entries (3 files):
- Movie S3.mp4
- Movie S1.mp4
- Movie S2.mp4
